# Supplementary material for: Developing a Scalable Annotation Method for Large Datasets That Enhances Alarms With Actionability Data to Increase Informativeness: Mixed Methods Approach
Source: J Med Internet Res. 2025 May 5;27:e65961. doi: 10.2196/65961 (PMC12089878; doi:10.2196/65961)
Supplement: Multimedia Appendix 2 [file jmir_v27i1e65961_app2.xlsx]

## Sheet: Findings summary syst review
Multimedia Appendix 2. Literature review on alarm annotation projects and methods in the intensive care unit and surgical setting.
This is a Multimedia Appendix to a full manuscript published in the J Med Internet Res. For full copyright and citation information see http://dx.doi.org/10.2196/65961
Sources: Web of Science and Embase ; Last search conducted on August 3, 2022
Search Query: “(Alarm OR Alert) AND (annot* OR label*) AND (“Intensive Care” OR ICU OR IMCU OR IMC OR “Critical Care” OR surgery OR surgical)”
Inclusion criteria: We defined alarm annotation as the annotation of physiological monitoring alarms, and not of “events” that probably led to an alarm. We included all original studies and conference papers without time period constraint that were written in English or German.
Screening: After removal of duplicates, two authors selected the studies based on 1) a screening of titles and abstracts and 2) a full-text review of studies that were not excluded yet. Discrepencies between reviewers were resolved by consensus after discussion. The selection process is shown in a Preferred Reporting Items for Systematic Reviews and Meta-Analyses (PRISMA) flow diagram as Figure S…
Analysis: We defined analysis criteria and summarized the findings in tablular form: annotation time perspective, data sources for annotation, investigation of clinical relevance (yes/no, with definition), personal and time resources that were needed for annotation, size of the annotated output, and scalability of the annotation.
Figure S1. PRISMA (Preferred Reporting Items for Systematic Reviews and Meta-Analyses) flow diagram.
Table S1. Summary of the findings from the systematic literature research sorted by studies.
Title and Reference Number	Authors, Year	Short Method Description	Annotation Time Perspective	Data Sources	Investigation of Clinical Actionability (incl. definition when available)?	Personal Resources Involved in Annotation	Size of the Annotated Output	Annotation Quality
Real-time evaluation of patient monitoring algorithms for critical care at the bedside [1]	Zhang et al, 2007	Rule-based real-time annotation at bedside using a system storing both physiological data and the clinical annotation. Annotation as “True Positive, Clinically Relevant”, “True Positive, Clinically Irrelevant” and “False Positive” (based on the definitions by Tsien 2000) by asking the healthcare staff at bedside. Recording of patient movements, occurrence of a procedure and response of the person…	Prospective	Physiological data (focus on numeric parameters; recorded at 1 Hz) from 16 patients from a multidisciplinary Intensive Care Unit of Children’s Hospital in Boston. Total of 300 hours for testing sessions. Focus on 196 hours in the analysis of the system.	Yes – “True Positive, Clinically Relevant” as defined by Tsien (2000): “the alarm was appropriate given the actual data value as compared to the set threshold value, and the patient's condition required prompt attention”	One annotator entering the data, and asking the healthcare personnel at bedside to sort alarm-sounding events during the monitoring period of 196 hours.	325 clinical alarms (within 196 h; 290 true positive and clinically relevant, 20 true positive but clinically irrelevant, 15 false positive) (1,768 technical alarms: recorded but not annotated)	“2-tier gold standard": 1) initial classification by a nurse or physician; 2) possibility to revise the initial classification within 30 minutes based on following events
Reducing false alarm rates for critical arrhythmias using the arterial blood pressure waveform [2]	Aboukhalil et al, 2008	Independent, manual annotation of the dataset by two persons, from different locations, by evaluating visually ECG and ABP waveforms surrounding the alarm timestamp (with the possibility to change time and amplitude scale), using an open-source tool. 1) Annotation as true, false or ambiguous 2) Comparison of the produced datasets and creation of a set for matched alarms and one for mismatched ala…	Retrospective	Selected records from MIMIC II that showed a critical arrhythmia alarm and had an ECG and ABP waveform at this moment: 496 records selected from adult patients with 8,636 alarms (total of 45,370 hours of simultaneous ECG & ABP waveforms)	No	Eleven volunteers, with different amounts of experience, divided into two teams: 1) one physician and four signal processing experts, 2) six graduate students with training in cardiac electrophysiology (graduate level)	5,386 annotated alarms (3,084 true, 2,302 false) from 447 patients during a total of 41,301 hours (after exclusion of records from 49 patients with active intra-aortic balloon pumps, and of alarms that were not linked to waveforms)	In the discussion: errors or “points of contention” might be possible; events might be missed
Intensive care unit alarms—how many do we need? [3]	Siebig et al, 2010	Rule-based annotation, based on the review of video recordings, as clinically relevant/irrelevant or alerting, technically valid/not valid. Simple rules to determine clinical relevance and technical validity. The presence/absence of healthcare staff and the occurrence of manipulation was also noted.	Retrospective	Data from a standard cardiovascular monitoring system (incl. waveforms, measurements, alarms and alarm settings, messages; data is "saved to files at 1-sec intervals") in combination with video recordings from a total of 68 patients of a 12-bed medical ICU of a university hospital (period: January 2006 to May 2007; total of 982 hours of monitoring)	Yes – an alarm is “clinically relevant” if it is technically true and if “a diagnostic or therapeutic decision was necessary or when a persisting technical problem had to be solved by the staff”. Technically true alarms not immediately followed by an intervention are “alerting”.	Physician with at least 3 years of experience in intensive care medicine	5,820 annotated alarms (of 5,934 recorded ones; 3,422 technically true, 2,398 technically false with 885 alarms relevant, 2,712 irrelevant and 2,223 alerting alarms)	n/a
Collection of annotated data in a clinical validation study for alarm algorithms in intensive care—a methodologic framework [4]	Siebig et al, 2010	Rule-based annotation, based on the review of video recordings, 1) as technically valid/not valid, 2) as clinically relevant/irrelevant or alerting. Simple rules/criteria (“annotation scheme”) to determine clinical relevance and technical validity. Information on the presence/absence of healthcare staff and the occurrence of manipulation was also noted. Data entry in a specially developed program…	Retrospective	Data from a standard cardiovascular monitoring system (incl. waveforms, measurements, alarms and alarm settings, messages; data is “saved to files at 1-sec intervals”) in combination with video recordings (patient, surrounding monitoring devices, healthcare staff actions at bedside) from a 12-bed medical ICU of a university hospital. Currently included: 38 patient cases and 515 monitoring hours	Yes – same definition as in Siebig et al3	Two intensivists	3,682 alarms recorded and annotated (54.5% of the alarms are technically true, 43.6% technically false, 1.9% not assessable; 16.6% of the alarms are clinically relevant, 46.5% not relevant, 35.0% alerting)	Inter- and intraobserver variability calculated between two intensivists; 1) Interobserver variability: re-annotation of a sample of 200 alarm situations by a second person. Agreement on the technical validity for 95% of the alarms, and on the clinical relevance for 85% of the alarms. 2) Intraobserver variability: re-annotation of a sample of 100 alarms by the same annotator three months later. 9…
The wolf is crying in the operating room: patient monitor and anesthesia workstation alarming patterns during cardiac surgery [5]	Schmid et al, 2011	Alarm annotation, based on the evaluation of waveforms and measurements in combination with the video recordings, as technically true/false, and clinically relevant or not. Also recorded: information regarding whether a medical reaction followed after the alarm.	Retrospective	Data from anesthesia workplace and patient monitors (including alarm message, alarm grade, parameter triggering the alarm) in combination with video recordings (two angles) of the workplace for 25 patients undergoing elective cardiac surgery; 124 hours recorded with a total of 8,975 alarms	Yes – “[C]linically relevant if there was a need for medical intervention.” “Medical reaction: yes” if the alarm was followed by a medical reaction to it.	Mainly one anesthesiologist; if unclear, reevaluation and discussion by a group of three physicians	8,975 alarms (incl. 6,386 serious and life-threatening alarms and 2,589 advisory or static blood pressure alarms; of 6,386 alarms, 4,438 valid and 1,948 not valid/technically false alarms; of the 4,438 valid alarms, 1,735 clinically relevant and 2,703 not relevant).	n/a
Reducing false alarms of intensive care online-monitoring systems: an evaluation of two signal extraction algorithms [6]	Borowski et al, 2011	Rule-based manual annotation by a physician by evaluating “graphical representations of the collected data from the monitoring system” in combination with video recordings (show the patients and the monitoring system screens) with the aid of a JavaScript program. Assessment if the alarm is technically true or false; assessment if the alarm is relevant/true, advisory or not relevant/false based on…	Retrospective	Data from one ICU of the University Hospital Regensburg of adult patients with continuous monitoring (“at least invasive arterial blood pressure, heart rate, and oxygen saturation”) and video recordings. Total of 85 cases (period: January 2006 to May 2008). Overall monitoring time of 1,245:52:28 hours with 9,290 alarms (with 4,825 threshold alarms; annotation focusing on threshold alarms from fou…	Yes – “alarm relevant or true” is assigned if the alarm is “technically true” and requires “a diagnostic or therapeutic decision or the correction of a technical problem.”	One “experienced physician”	Total of 4,359 alarms annotated as true or false after reassessment of advisory alarms (1,650 true, 2,709 false; with 2,032 advisory alarms being divided into 1,201 true and 831 false alarms); later on, 418 false alarms were excluded from the analysis	n/a
Reducing false intracranial pressure alarms using morphological waveform features [7]	Scalzo et al, 2013	Rule-based, manual annotation (with the aid of an annotation software) of intracranial pressure (ICP) alarms as true, false, and noise by an expert. Intervention of interest: cerebrospinal fluid drainage. The annotation software shows randomly selected ICP waveform segments surrounding an ICP alarm to the expert.	Retrospective	63,954 ICP alarms of 154 included patients, recorded by bedside monitors (period: August 2010 to October 2011) of a 24-bed NeuroICU (University of California, Los Angeles); Extraction of hour-long ICP/ECG waveform segments around the ICP alarm timestamps	Yes – true alarm, if “[cerebrospinal fluid] drainage” “to treat ICP elevation within 15 min following the alarm“.	One “expert researcher”	Of 63,954 ICP alarms, after exclusion of alarms associated with defined situations: annotation of 4,791 alarms (1,739 true, 3,052 false) of 108 patients, associated with good signal quality	n/a
Semi-supervised detection of intracranial pressure alarms using waveform dynamics [8]	Scalzo et al, 2013	Rule-based, manual annotation (with the aid of an annotation software) of intracranial pressure (ICP) alarms as true, false, and noise by an expert. Intervention of interest: Cerebrospinal fluid drainage. The annotation software shows randomly selected ICP waveform segments surrounding an ICP alarm to the expert. Development of semi-supervised learning models to detect alarms also from unlabeled …	Retrospective	63,954 ICP alarms of 154 included patients, recorded by bedside monitors (period: August 2010 to October 2011) of a 24-bed NeuroICU (University of California, Los Angeles); Extraction of hour-long ICP/ECG waveform segments around the ICP alarm timestamps; Convenience sample of 8,000 alarms	Yes – same as in Scalzo et al.26	One “expert researcher”	Of 8,000 alarms, after exclusion of alarms associated with defined situations: annotation of 4,791 alarms (1,739 true, 3,052 false) of 108 patients, associated with good signal quality	n/a
The proportion of clinically relevant alarms decreases as patient clinical severity decreases in intensive care units: a pilot study [9]	Inokuchi et al, 2013	1) Rule-based technical annotation (by nurses) as technically true, false or indeterminable - use of waveforms recordings and pulse rate 2) Rule-based clinical annotation (by physicians) as relevant, helpful but not relevant, and irrelevant - use of medical and video records 3) Evaluation of the intra- and interobserver variability; re-annotation of 300 alarms six months later by same annotator t…	Retrospective	Alarm data (including settings and messages), information from medical records, video recordings and waveforms from 18 ICU patients aged 18 years or older (period: January-February 2012) in a 6-bed mixed ICU at University of Tokyo hospital; 2,697 patient-monitored hours with a total of 11,591 alarms	Yes – “[R]elevant when an immediate clinical examination plus diagnostic or therapeutic decision (e.g., ECG, echocardiography or drug administration) were necessary”	Two nurses and two intensivists with at least 6 years of experience in intensive care medicine annotated the data	Annotation of 11,591 alarms (8,224 technically true, 2,479 false, 888 indeterminable; 740 clinically relevant, 3,800 helpful, 7,049 irrelevant, 2 indeterminable)	Interobserver variability of the annotations estimated by the κ coefficient: 0.98 (technical) and 0.68 (clinical) Intraobserver validity of the annotations: 0.95 (technical) and 0.73 (clinical) “These values are within the range of substantial (0.61–0.80) or almost perfect (0.81–1.00) agreement.”
Insights into the problem of alarm fatigue with physiologic monitor devices: a comprehensive observational study of consecutive intensive care unit patients [10]	Drew et al, 2014	Rule-based annotation as arrhythmia, parameter or technical alarms based on a defined annotation protocol (documenting concrete criteria and rules as proof of true or false positive). For arrhythmia alarms, annotation also of their signal quality and accuracy.	Retrospective	All monitor data, including user settings, alarms, ECG leads, pressures, SpO2 and respiration waveforms, of 461 intensive care unit patients (period: 31 days, March 2013) from five ICUs with a total of 2,558,760 alarms (48,173 hours of patient monitoring time; includes 1,051,054 arrhythmia alarms, 612,927 parameter alarms and 791,632 technical alarms). For annotation: display of two pages of wave…	Yes (for a subset of alarms) – a ventricular tachycardia alarm is “actionable” if it “lasted 30 seconds or longer” and therefore meets the practice guideline for treatment; an “ST-segment monitoring alarm” is “actionable” if it “persisted for more than one minute”.	Mainly four nurses with clinical experience with monitor devices and PhD training and further courses. Weekly discussion rounds and almost daily email communication with the principal investigator to reevaluate cases and for adjudication.	12,671 arrhythmia alarms (1,405 true positive, 11,251 false positive)	Interrater reliability calculated as Cohen’s Kappa for a random sample of 300 alarms rated twice: 95%
The PhysioNet/Computing in Cardiology Challenge 2015: Reducing False Arrhythmia Alarms in the ICU [11]	Clifford et al, 2015	Independent expert annotation by means of visual evaluation of waveform recordings surrounding the alarm timestamp (15 s before, 5 s after the alarm timestamp; with the possibility for the annotators to see more record parts). Patient list to review is randomized. Annotation as true, false, reject or uncertain. Inclusion of alarms in the dataset, if common decision taken by at least two-thirds of…	Retrospective	PhysioNet Challenge 2015: ICU patients’ arrhythmia waveform data from 2-lead ECG, BP, and the PPG from four hospitals in the United States and Europe; includes at least 5 minutes of data before and after each alarm and alarm messages	No	2 or more experts per alarm	1,564 annotated alarms (later: random selection of 750 alarms for the training set and 500 for the test set)	n/a
False alarm reduction in critical care [12]	Clifford et al, 2016	Independent expert annotation by means of visual evaluation of waveform recordings surrounding the alarm timestamp (15 s before, 5 s after the alarm timestamp; with the possibility for the annotators to see more record parts). Patient list to review is randomized. Annotation as true, false, reject or uncertain. Inclusion of alarms in the dataset, if common decision taken by at least two-thirds of…	Retrospective	PhysioNet Challenge 2015: ICU patients’ arrhythmia waveform data from 2-lead ECG, BP, and the PPG from four hospitals in the United States and Europe; includes at least 5 minutes of data before and after each alarm and alarm messages	No	2 or more experts per alarm	1,564 annotated alarms (later: random selection of 750 alarms for the training set and 500 for the test set)	n/a
A practical algorithm to reduce false critical ECG alarms using arterial blood pressure and/or photoplethysmogram waveforms [13]	Zong et al, 2016	Manual review and annotation of each ECG alarm as true positive (TP), false positive (FP) and uncertain.	Retrospective	Selected records of MIMIC II with a minimum length of 2 hours and including continuous waveforms of ECG, PPG, and/or ABP, and one to multiple critical ECG alarms (number of records: 283 in the development set, 290 in the test set; the records in both sets are from different ICU patient groups)	No	Six human experts - two annotators (knowledgeable and experienced biomedical scientists) and a third expert to adjudicate annotation conflicts per sets. The expert groups differ for each set.	2,408 critical ECG alarms (1,414 in the development set with 916 TP, 30 uncertain and 468 FP; 994 in the test set with 387 TP, 607 FP)	n/a
Real alerts and artifact classification in archived multi-signal vital sign monitoring data: implications for mining big data [14]	Hravnak et al, 2016	(Rule-based) Independent annotation as real alert or artifact, using a rule set with examples developed (based on visual evaluation and clinical experience) during a first phase of data analysis by clinical investigators. Using the rules was not mandatory. Iterative development and refinement of the rules.	Retrospective	Continuous non-invasive vital sign monitoring data (heart rate, respiratory rate, oxygen saturation) and oscillometric blood pressure (1/20 Hz) from a total of 634 admissions in a 24-bed adult surgical trauma unit with a total recording of 41,634 hours (two periods of eight weeks). Data is split into two sets (training and test)	No	Annotation by two expert clinicians; development of annotation rule set by three clinical investigators	1) Training set: 812 events with 493 real alerts and 319 artifacts 2) Test set: 1521 events with 906 real alerts and 615 artifacts	“Ground truth” ascertained in case of disagreement by “annotation in concert”
Using Supervised Machine Learning to Classify Real Alerts and Artifact in Online Multisignal Vital Sign Monitoring Data [15]	Chen et al, 2016	Independent annotation by rating alarms as real or artifacts using a scale (+3 to -3) via a web application. Agreement on an annotation defined as cumulative score of two annotators of ≥4 or ≤-4 equals. Alarm batches to annotate were chosen with aid of “Active Regression for Informative Projection Retrieval” (with initial samples being randomly selected) to decrease human effort needed.	Retrospective	Continuous non-invasive vital sign monitoring data (heart rate, respiratory rate, oxygen saturation) and oscillometric blood pressure (1/20 Hz) from a total of 2351 admissions in a 24-bed adult surgical trauma unit with a total recording of 179,157 hours (period: November 2006 to September 2008; 21 months). Data is split into two sets (training and test)	No	Four persons in total - 100 h per annotator and 15 h for committee meetings	Annotation of a subset of 973 alerts (576 for training, 397 for test set)	Kappa coefficient calculated for “paired review”, with increase of the coefficient after full committee re-adjudication. For BP and SpO2 respectively, in case of agreement (0.28±0.05 and 0.29±0.03), of disagreement (-0.23±0.05 and -0.15±0.01), and after adjudication (0.34±0.03 and 0.23±0.008). A “formal alert adjudication protocol” including cumulative scores by several reviewers was used to ensu…
Reduction of clinically irrelevant alarms in patient monitoring by adaptive time delays [16]	Schmid et al, 2017	Independent, manual alarm event annotation as technically true/false, clinically relevant/irrelevant, warning, serious or life threatening by evaluation and correlation of the video recordings, the physiological signals and alarm data	Retrospective	1) 124 h of intraoperative patient physiological signals and alarm data recorded during elective cardiac surgery by the monitor and anesthesia devices. 2) Video recordings from the anesthesia setting (two angles)	Yes – with “clinically relevant alarms” being “alarms with direct or indirect clinical consequence”	Three experienced anesthesiologists (annotation by two, adjudication after consultation of the third one)	645 annotated events with (1) 4,893 alarms (3515 clinically irrelevant, 1378 relevant) triggered by the conventional alarm algorithm, (2) 1,729 alarms (with 931 clinically irrelevant) triggered by the new alarm algorithm	Interrater reliability calculated as the Cohen’s Kappa coefficient: κ = 0.87 of events; third experienced anesthesiologist required in 13% of events
Patient characteristics associated with false arrhythmia alarms in intensive care [17]	Harris et al, 2017	Rule-based annotation (true, false, indeterminate) of arrhythmia alarms (accelerated ventricular, asystole, pause, ventricular bradycardia, ventricular fibrillation, ventricular tachycardia) using a standardized protocol, and re-annotation of a randomly selected sample by a further annotator to evaluate the interrater reliability. (Additionally: visual evaluation and rating of the signal quality.)	Retrospective	Continuous waveform and alarm data from 461 unique intensive care unit patients (period: 31 days in 2013) from five ICUs (77 beds) from an urban medical center with a total of 2,558,760 alarms (48,173 hours of patient monitoring time; includes 1,051,054 arrhythmia alarms, 612,927 parameter alarms and 791,632 technical alarms)	Yes – as defined by Drew et al.29, with a focus on nonactionable (or false) alarms	Nurse scientists with expertise in cardiac monitoring	Annotation of 12,671 arrhythmia alarms	Interrater reliability calculated as Cohen’s Kappa coefficient for a randomly selected sample to be annotated by several annotators: 0.86 at 95%
CEA: Clinical Event Annotator mHealth Application for Real-time Patient Monitoring [18]	Nizami et al, 2018	Real-time annotation at the bedside using an app on a tablet of clinical events, including monitor alarms and clinical interventions but also routine care, movements, physiological or instantaneous events	Prospective	Six patient trials in a neonatal intensive care unit	No	Research assistant or nurse	122 alarms (and 1,188 events)	n/a
Individualized parameterization of multiparametric monitors alarms in infarcted patients [19]	Assis et al, 2019	Manual annotation at the bedside of the alarms as true or false judging the “clinical consistency” (“Does the alarm reflect any relevant clinical condition?”). Information of the nurse in charge in case of a relevant, health-threatening clinical condition.	Prospective	All the alarms triggered by the variables heart rate, ST segment, blood pressure, respiratory rate and peripheral oxygen saturation within two hours per patient (total number of patients = 32).	Yes – the alarm is “consistent” if it “reflect[s] any relevant clinical condition” through a physical examination at bedside	One nurse "with expertise and experience in the area"	Total of 460 alarms (295 pre- and 165 post-intervention).	n/a
ECG Monitoring during End of Life Care: Implications on Alarm Fatigue [20]	Suba et al, 2019	Annotation based on the alarm type, the audio level, and the hospital's own alarm priority settings	Retrospective	Discharge summaries, progress and significant event notes, consultation notes, documented vital signs, flowsheet documentation, orders, medication reports, and other clinically relevant documentation from ICU patients of the University of San Francisco during a 31-day study period (March 2013) of selected patients (who died and had comfort care order; total = 11). Data include 151 arrhythmia alar…	No	n/a	151 annotated arrythmia alarms	n/a
Detecting False Alarms by Analyzing Alarm-Context Information: Algorithm Development and Validation [21]	Fernandes et al, 2020	(Simulation of the) Alarm labelling depending on a calculated “false alarm probability” based on four different false alarm indicators integrated in a rule-based algorithm (as shown in a state machine diagram). Assignment of a label, if false alarm probability (FAP) >= 75.0%, else: UNDEFINED	n/a	Simulated data from Philips Efficia CM100 Monitor and eHealth Sensor Platform Kit with a focus on two sensors: heart rate and temperature	No	n/a	Total of 20: 10 labels each for temperature and heart rate alarms	n/a
Real-time machine learning-based intensive care unit alarm classification without prior knowledge of the underlying rhythm [22]	Au-Yeung et al, 2021	Re-annotation of each of the alarms [“events”] and sorting in the categories: (i) asystole, (ii) extreme bradycardia, (iii) extreme tachycardia, (iv) ventricular fibrillation, (v) ventricular tachycardia, (vi) normal sinus rhythm, (vii) sinus tachycardia, and (viii) noise/artefact, based among others on definitions from the PhysioNet 2015 challenge.	Retrospective	Recordings from the training set of the PhysioNet Challenge 2015: 300s of records prior to an alarm; signals included were 2-lead ECG, BP, and the PPG	No	n/a	Number not precised: Probably 750 recordings (training set of the PhysioNet Challenge 2015)	n/a
Utilizing Intensive Care Alarms for Machine Learning [23]	Flint et al, 2022	Rule-based alarm annotation (alarm start stamp as a reference point) based on a rule set including different mappings, and implementation through Python scripts and SQL statements.	Retrospective	1) Alarm logs between March 2019 and October 2021 from a German university hospital containing data from 37,325 patients (43,603 ICU stays) and including 40,942,722 alarm log entries with among others 15,551,660 alarm starts 2) Patient health data	Yes – alarm is “actionable” if it requires a medical intervention	Focus groups with medical experts; technical experts	n/a	n/a
Table S2. Summary of the findings from the systematic literature research sorted by categories of interest
Method Description		Frequent annotation methods were real-time annotation at the bedside (with or without app/software) and retrospective annotation by visual evaluation of waveforms, measurements and alarms (with or without additional video recordings); Further methods included retrospective annotation using scripts, simulation of alarm labelling based on the calculation of a false alarm probability score, and use …
Annotation Time Perspective		Most of the reports (19/23) annotated alarms retrospectively [2-17,20,22,23].
Data Sources		The researchers mostly used data from monitoring systems including waveforms, measurements, alarms, and settings. Four reports used Medical Information Mart for Intensive Care (MIMIC) II records [2,13], recordings from the training set of the PhysioNet Challenge 2015 [22], or simulated data [21]. Video recordings aided the annotation in six reports [3-6,9,16], and three studies used documentation…
Investigation of Clinical Actionability		13 reports evaluated if the alarm required or was followed by a medical action such as a therapeutic or diagnostic intervention while using different definitions and terms: “true positive, clinically relevant” [1], “clinically relevant” [3-5,16], “relevant” [9], “relevant or true” [6], “true” [7,8], “actionable” [10,17,23], and “consistent.” [19] The remaining 10 reports focused on the classifica…
Personal Resources Involved in Annotation		The annotation (and adjudication) process involved two or more people in 14 reports [2,4,5,9-18,23], with a maximum of 11 volunteers [2]; six involved one person [1,3,6-8,19] and three did not mention any numbers [20-22]. The experience level differed across the reports, with professional backgrounds ranging from graduate students, nurses, physicians (mainly anesthesiologists/intensivists), and b…
Size of the Annotated Output		Most of the reports (22 of 23) [1-22] stated the size of the annotated dataset, ranging from 20 [21] to 12,671 [10,17], with an average of 4,183 annotated alarms.
Annotation Quality		For data being annotated by more than one person, six reports [4,9,10,15-17] presented the interobserver variability as ranging from 28% to 98%. Two reports investigated the intraobserver variability [4,9] (99% and 95% for the technical annotations, 85% and 73% for the clinical annotations, respectively). Both the interobserver and intraobserver variability coefficients were better for the techni…
References
[1]	Zhang Y, Silvers CT, Randolph AG. Real-time evaluation of patient monitoring algorithms for critical care at the bedside. Annu Int Conf IEEE Eng Med Biol Soc. 2007;2007:2783-2786. doi:10.1109/IEMBS.2007.4352906
[2]	Aboukhalil A, Nielsen L, Saeed M, Mark RG, Clifford GD. Reducing false alarm rates for critical arrhythmias using the arterial blood pressure waveform. J Biomed Inform. 2008;41(3):442-451. doi:10.1016/j.jbi.2008.03.003
[3]	Siebig S, Kuhls S, Imhoff M, Gather U, Schölmerich J, Wrede CE. Intensive care unit alarms--how many do we need?. Crit Care Med. 2010;38(2):451-456. doi:10.1097/CCM.0b013e3181cb0888
[4]	Siebig S, Kuhls S, Imhoff M, et al. Collection of annotated data in a clinical validation study for alarm algorithms in intensive care--a methodologic framework. J Crit Care. 2010;25(1):128-135. doi:10.1016/j.jcrc.2008.09.001
[5]	Schmid F, Goepfert MS, Kuhnt D, et al. The wolf is crying in the operating room: patient monitor and anesthesia workstation alarming patterns during cardiac surgery. Anesth Analg. 2011;112(1):78-83. doi:10.1213/ANE.0b013e3181fcc504
[6]	Borowski M, Siebig S, Wrede C, Imhoff M. Reducing false alarms of intensive care online-monitoring systems: an evaluation of two signal extraction algorithms. Comput Math Methods Med. 2011;2011:143480. doi:10.1155/2011/143480
[7]	Scalzo F, Liebeskind D, Hu X. Reducing false intracranial pressure alarms using morphological waveform features. IEEE Trans Biomed Eng. 2013;60(1):235-239. doi:10.1109/TBME.2012.2210042
[8]	Scalzo F, Hu X. Semi-supervised detection of intracranial pressure alarms using waveform dynamics. Physiol Meas. 2013;34(4):465-478. doi:10.1088/0967-3334/34/4/465
[9]	Inokuchi R, Sato H, Nanjo Y, et al. The proportion of clinically relevant alarms decreases as patient clinical severity decreases in intensive care units: a pilot study. BMJ Open. 2013;3(9):e003354. Published 2013 Sep 10. doi:10.1136/bmjopen-2013-003354
[10]	Drew BJ, Harris P, Zègre-Hemsey JK, et al. Insights into the problem of alarm fatigue with physiologic monitor devices: a comprehensive observational study of consecutive intensive care unit patients. PLoS One. 2014;9(10):e110274. Published 2014 Oct 22. doi:10.1371/journal.pone.0110274
[11]	Clifford GD, Silva I, Moody B, et al. The PhysioNet/Computing in Cardiology Challenge 2015: Reducing False Arrhythmia Alarms in the ICU. Comput Cardiol (2010). 2015;2015:273-276. doi:10.1109/CIC.2015.7408639
[12]	Clifford GD, Silva I, Moody B, et al. False alarm reduction in critical care. Physiol Meas. 2016;37(8):E5-E23. doi:10.1088/0967-3334/37/8/E5
[13]	Zong W, Nielsen L, Gross B, Brea J, Frassica J. A practical algorithm to reduce false critical ECG alarms using arterial blood pressure and/or photoplethysmogram waveforms. Physiol Meas. 2016;37(8):1355-1369. doi:10.1088/0967-3334/37/8/1355
[14]	Hravnak M, Chen L, Dubrawski A, Bose E, Clermont G, Pinsky MR. Real alerts and artifact classification in archived multi-signal vital sign monitoring data: implications for mining big data. J Clin Monit Comput. 2016;30(6):875-888. doi:10.1007/s10877-015-9788-2
[15]	Chen L, Dubrawski A, Wang D, et al. Using Supervised Machine Learning to Classify Real Alerts and Artifact in Online Multisignal Vital Sign Monitoring Data. Crit Care Med. 2016;44(7):e456-e463. doi:10.1097/CCM.0000000000001660
[16]	Schmid F, Goepfert MS, Franz F, et al. Reduction of clinically irrelevant alarms in patient monitoring by adaptive time delays. J Clin Monit Comput. 2017;31(1):213-219. doi:10.1007/s10877-015-9808-2
[17]	Harris PR, Zègre-Hemsey JK, Schindler D, Bai Y, Pelter MM, Hu X. Patient characteristics associated with false arrhythmia alarms in intensive care. Ther Clin Risk Manag. 2017;13:499-513. Published 2017 Apr 19. doi:10.2147/TCRM.S126191
[18]	Nizami S, Basharat A, Shoukat A, et al. CEA: Clinical Event Annotator mHealth Application for Real-time Patient Monitoring. Annu Int Conf IEEE Eng Med Biol Soc. 2018;2018:2921-2924. doi:10.1109/EMBC.2018.8512898
[19]	Assis AP, Oliveira FT, Camerini FG, Silva RCLD, Moraes CM. Individualized parameterization of multiparametric monitors alarms in infarcted patients. Rev Bras Enferm. 2019;72(3):609-616. Published 2019 Jun 27. doi:10.1590/0034-7167-2018-0485
[20]	Suba S, Sandoval C, Hu X, Pelter M. ECG Monitoring during End of Life Care: Implications on Alarm Fatigue. MTI. 2019;3(1):18. doi: 10.3390/mti3010018
[21]	Fernandes C, Miles S, Lucena CJP. Detecting False Alarms by Analyzing Alarm-Context Information: Algorithm Development and Validation. JMIR Med Inform. 2020;8(5):e15407. Published 2020 May 20. doi:10.2196/15407
[22]	Au-Yeung WM, Sevakula RK, Sahani AK, et al. Real-time machine learning-based intensive care unit alarm classification without prior knowledge of the underlying rhythm. Eur Heart J Digit Health. 2021;2(3):437-445. Published 2021 Jul 1. doi:10.1093/ehjdh/ztab058
[23]	Flint AR, Klopfenstein SAI, Heeren P, Balzer F, Poncette AS. Utilizing Intensive Care Alarms for Machine Learning. Stud Health Technol Inform. 2022;294:273-274. doi:10.3233/SHTI220453
